# Supplementary material for: New Gall-Forming Insect Model, Smicronyx madaranus: Critical Stages for Gall Formation, Phylogeny, and Effectiveness of Gene Functional Analysis
Source: Insects. 2024 Jan 16;15(1):63. doi: 10.3390/insects15010063 (PMC10816246; doi:10.3390/insects15010063)
Supplement: Supplementary file 1 [file insects-15-00063-s001.zip]

Archive with 9 entries (9 files):
- FigS1.pdf
- FigS2.pdf
- FigS3.pdf
- FigS4.pdf
- MovieS1.mp4
- MovieS2.mp4
- Supplemental Movie Legend.pdf
- TableS1.pdf
- TableS2.pdf
